# Supplementary material for: Antibacterial and Antibiofilm Effects of Allelopathic Compounds Identified in Medicago sativa L. Seedling Exudate against Escherichia coli
Source: Molecules. 2023 Mar 14;28(6):2645. doi: 10.3390/molecules28062645 (PMC10056293; doi:10.3390/molecules28062645)
Supplement: Supplementary file 1 [file molecules-28-02645-s001.zip]

Archive with 1 entries (1 files):
- molecules-2262506-supplementary.pdf
